# Supplementary material for: Recommendations on visit duration and sample number requirements for an automated head chamber system
Source: J Anim Sci. 2024 Jun 4;102:skae158. doi: 10.1093/jas/skae158 (PMC11190786; doi:10.1093/jas/skae158)
Supplement: skae158_suppl_Supplementary_Data [file skae158_suppl_supplementary_data.xlsx]

## Sheet: Sheet3
Sheet	Column Name	Description
All data	Experiment	Experiment reference
All data	tag	Animal electronic ID
All data	CH4.all	methane estimate using all available visits
All data	CO2.all	carbon dioxide estimate using all available visits
All data	O2.all	oxygen consumption estimate using all available visits
All data	visit.av.all	average visit per animal per day using all available visits
All data	visit.tot.all	total number of visits per animal when using all available visits
All data	dur.all	duration of visits when using all available visits
All data	CH4.1min	methane estimate using only visits ≥1 minute in duration
All data	CO2.1min	carbon dioxide estimate using only visits ≥1 minute in duration
All data	O2.1min	oxygen consumption estimate using only visits ≥1 minute in duration
All data	visit.av.1min	average visit per animal per day using only visits ≥1 minute in duration
All data	visit.tot.1min	total number of visits per animal when using only visits ≥1 minute in duration
All data	dur.1min	duration of visits when using only visits ≥1 minute in duration
All data	CH4.2min	methane estimate using only visits ≥2 minute in duration
All data	CO2.2min	carbon dioxide estimate using only visits ≥2 minute in duration
All data	O2.2min	oxygen consumption estimate using only visits ≥2 minute in duration
All data	visit.av.2min	average visit per animal per day using only visits ≥2 minute in duration
All data	visit.tot.2min	total number of visits per animal when using only visits ≥2 minute in duration
All data	dur.2min	duration of visits when using only visits ≥2 minute in duration
All data	CH4.3min	methane estimate using only visits ≥3 minute in duration
All data	CO2.3min	carbon dioxide estimate using only visits ≥3 minute in duration
All data	O2.3min	oxygen consumption estimate using only visits ≥3 minute in duration
All data	visit.av.3min	average visit per animal per day using only visits ≥3 minute in duration
All data	visit.tot.3min	total number of visits per animal when using only visits ≥3 minute in duration
All data	dur.3min	duration of visits when using only visits ≥3 minute in duration
visit duration and visit number	Gas	carbon dioxide, methane, or oxygen
visit duration and visit number	Visit Duration	visit duration thresholds, either ≥1 min; ≥2 min; or ≥3 min
visit duration and visit number	Number of Visits	number of visits randomly selected per animal
visit duration and visit number	all.3min.av	estimate determined using all visits ≥3 min in duration, considered the "Gold Standard"
visit duration and visit number	Mean, g/d	average gas flux estimate
visit duration and visit number	SD, g/d	standard deviation of gas flux estimate
visit duration and visit number	CV, %	coefficient of variation for the gas flux estimate
visit duration and visit number	Duration, min.	visit duration
visit duration and visit number	Duration SD, min	visit duration standard deviation
visit duration and visit number	r	Peason's correlation with "Gold Standard"
visit duration and visit number	Cb	Bias correction factor
visit duration and visit number	CCC	Lin's concordance correlation coefficient
visit duration and visit number	RMSE, %	Root mean square error expressed as a percent of the "Gold Standard"

## Sheet: All data
Experiment	tag	CH4.all	CO2.all	O2.all	visit.av.all	visit.tot.all	dur.all	CH4.1min	CO2.1min	O2.1min	visit.av.1min	visit.tot.1min	dur.1min	CH4.2min	CO2.2min	O2.2min	visit.av.2min	visit.tot.2min	dur.2min	CH4.3min	CO2.3min	O2.3min	visit.av.3min	visit.tot.3min	dur.3min
Beck et al 2018	000000000840003002180521	153.238	6406.06	4260.98	2.42857	51	2.78508	197.513	6868.6	4768.28	1.89474	36	3.64561	207.053	6837.43	4783.52	1.66667	30	4.06065	218.374	6922.5	4733.85	1.53333	23	4.53722
Beck et al 2018	000000000840003002180525	136.927	7504.65	5524.42	2.78571	117	2.39849	177.777	8023.15	5963.9	1.875	75	3.34466	173.027	7926.91	5946.26	1.75676	65	3.62371	173.675	7855.12	5864.66	1.51515	50	4.00758
Beck et al 2018	000000000840003002180580	173.795	7069.14	5072.81	2.18421	83	3.44308	209.37	7478.74	5492.46	1.63158	62	3.98443	222.199	7505.42	5504.71	1.55556	56	4.28002	219.643	7493.37	5486.71	1.41176	48	4.48864
Beck et al 2018	000000000840003002180582	138.487	6963.39	5323.65	2.51852	136	2.85891	166.369	7148.95	5415.91	1.72549	88	3.93197	176.173	7108.31	5320.69	1.45652	67	4.54136	183.773	7131.51	5340.49	1.275	51	5.02278
Beck et al 2018	000000000840003002180587	168.59	7838.16	5551.48	3.10169	183	2.41344	198.183	8138.46	5833.83	1.98305	117	3.25593	202.463	8237.07	5896.94	1.81132	96	3.6202	205.019	8155.92	5811.48	1.57447	74	3.9956
Beck et al 2018	000000000840003002180593	124.8	6202.49	4482.34	2.52941	129	2.64886	154.625	6213.49	4596.4	1.76087	81	3.6196	151.721	6173.9	4547.33	1.37209	59	4.26693	156.798	6154	4557.22	1.16216	43	4.84392
Beck et al 2018	000000000840003002192242	130.643	6311.74	4527.86	3.0339	179	2.43046	161.398	6445.62	4740.7	2.07547	110	3.42077	161.56	6372.58	4677.66	1.86275	95	3.68706	167.269	6355.68	4645.03	1.6087	74	3.96984
Beck et al 2018	000000000840003002192243	148.701	6685.86	4720.65	2.98182	164	2.32771	191.74	7001.51	5213.28	1.96226	104	3.2305	197.462	6976.15	5140.28	1.69231	88	3.4461	211.22	6959.3	5129.83	1.36735	67	3.67999
Beck et al 2018	000000000840003002192360	158.21	7163.12	4921.98	3.53704	191	2.33802	210.618	7644.93	5479.05	2.02	101	3.45389	216.04	7603.96	5514.79	1.6875	81	3.81424	215.262	7582.48	5501.67	1.54348	71	3.99934
Beck et al 2018	000000000840003002192362	139.266	7163.87	5347.46	2.84211	162	2.6043	194.901	7683.11	5827.96	1.92157	98	3.79211	192	7661.11	5798.75	1.7	85	4.06981	195.595	7674.51	5826.71	1.52174	70	4.36636
Beck et al 2018	000000000840003002192369	135.443	6550.84	4651.01	3.72727	164	2.15494	177.452	6853.02	5067.85	2.27907	98	3.13385	186.269	6852.15	5157.69	1.80488	74	3.64831	177.161	6602.05	4948.89	1.55263	59	3.86477
Beck et al 2018	000000000840003002192373	178.096	6992.3	5065.06	2.98113	158	2.68153	225.418	7104.46	5207.78	1.96	98	3.73506	227.217	6906.63	4986.79	1.75	84	4.03594	228.808	7039.28	5027.52	1.69048	71	4.35628
Beck et al 2018	000000000840003002192387	173.196	6804.51	4776.99	2.76364	152	3.48135	202.24	7048.83	5072.87	2.03774	108	4.4029	208.192	7108.43	5128.06	1.82692	95	4.70895	213.058	7119.04	5121.01	1.5	75	5.11667
Beck et al 2018	000000000840003002192391	154.616	6824.63	5186.67	3.88525	237	2.4461	212.174	7169.32	5356.44	2.25	135	3.53805	207.013	7162.65	5333.99	1.91379	111	3.81796	210.155	6961.37	5233.04	1.68085	79	4.44638
Beck et al 2019	000000000982000035814061	198.732	7209.89	5186.58	1.85366	76	2.84624	219.289	7373.81	5430.42	1.525	61	3.32187	216.342	7242.83	5315.52	1.34211	51	3.5894	212.338	7311	5337.98	1.34375	43	3.77387
Beck et al 2019	000000000982000035983634	180.293	6757.48	4654.87	2.95652	136	2.53072	215.347	7046.92	5035.63	2.15909	95	3.13131	221.44	7264.66	5167.62	1.71429	72	3.59683	209.738	6912.35	4868.7	1.30556	47	3.976
Beck et al 2019	000000000982000035998416	125.425	4937.81	3511.43	2.84783	131	2.50572	149.283	5069.86	3721.56	1.91304	88	3.12331	152.512	5086.55	3704.55	1.82927	75	3.38855	152.154	5192.05	3791.95	1.61765	55	3.81814
Beck et al 2019	000000000982000035998442	146.545	6263.8	4774.96	1.675	67	2.77264	167.68	6113.12	4664.36	1.45946	54	3.3214	172.207	6030.67	4646.84	1.35294	46	3.59167	174.965	6010.14	4596.36	1.31034	38	3.81236
Beck et al 2019	000000000982000035998599	154.256	5733.82	4094.55	1.75758	58	3.83888	173.795	5889.06	4276.43	1.54839	48	4.41828	173.795	5889.06	4276.43	1.54839	48	4.41828	174.388	5849.54	4257.52	1.46667	44	4.56722
Beck et al 2019	000000000982000035999356	126.688	5563.56	4345.55	1.48387	46	3.51219	141.966	5654.13	4430.84	1.26667	38	3.98667	141.736	5640.46	4417.46	1.23333	37	4.04139	141.284	5614.51	4385.28	1.17857	33	4.18363
Beck et al 2019	000000000982000036018111	115.583	4808.97	3490.62	2.05405	76	2.24349	135.363	4946.63	3753.67	1.4375	46	2.93134	148.804	5010.39	3742.76	1.37037	37	3.25391	142.406	4821.98	3609	1.35	27	3.58681
Beck et al 2019	000000000982000036021093	162.188	6615.88	4820.95	3.06122	150	2.59015	209.329	7080.52	5325.49	1.97917	95	3.59001	206.905	7086.56	5334.72	1.78723	84	3.76803	211.873	7139.38	5348.76	1.68421	64	4.31219
Beck et al 2019	000000000982000036023390	120.464	5529.02	3894.03	2.25641	88	2.70528	154.363	5730.26	4179.85	1.61111	58	3.63704	155.388	5722.57	4170.14	1.52778	55	3.77245	158.302	5706.31	4069.48	1.3871	43	4.11156
Beck et al 2019	000000000982000036025042	133.085	6080.63	4533.22	3.16	158	2.31212	157.594	6345.89	4787.91	2.16327	106	3.02856	156.234	6253.99	4703.03	1.76596	83	3.41832	157.886	6103.74	4572.36	1.39474	53	3.89605
Beck et al 2019	000000000982000036025619	167.487	5779.2	4206.45	4.44898	218	2.67949	204.894	6043.89	4466.84	2.83673	139	3.64138	208.072	6091.27	4466.52	2.41667	116	4.15409	203.952	6060.52	4453.28	2.04651	88	4.71806
Beck et al 2019	000000000982000036025812	141.993	6293.3	4725.63	2.61364	115	3.05719	168.145	6441.22	4900.83	1.90909	84	3.71259	178.272	6484.35	4910.73	1.87805	77	3.96514	179.397	6512.52	4870.75	1.61111	58	4.44309
Beck et al 2019	000000000982000376758128	133.108	5669.97	4172.47	2.15789	82	2.6841	160.103	5776.97	4378.94	1.54286	54	3.47913	158.385	5830.98	4407.55	1.45455	48	3.80673	161.079	5778.69	4379.48	1.46429	41	4.09216
Beck et al 2019	000000000982000376758131	137.154	5546.25	3849.92	2.11364	93	2.87299	157.385	5698.99	4058.66	1.60976	66	3.58455	155.689	5675.51	4046.75	1.5122	62	3.68564	160.012	5669.3	4024.96	1.33333	48	3.92608
Beck et al 2019	000000000982000376758139	151.025	6001.4	4120.01	4.5098	230	2.71776	197.007	6205.74	4453.73	2.86	143	4.05316	194.587	6226.76	4446.68	2.53061	124	4.48453	190.162	6097.32	4362.89	1.97727	87	5.17402
Beck et al 2019	000000000982000376758156	179.146	6168.86	4368.79	1.48148	40	3.10924	193.766	6297.63	4538.95	1.22222	33	3.33035	189.686	6279.95	4553.64	1.125	27	3.6	191.522	6306.4	4522.73	1.09524	23	3.74167
Beck et al 2019	000000000982000376758158	132.63	5215.94	3629.25	1.675	67	3.18472	151.926	5422.17	3947.41	1.23684	47	3.86228	151.158	5397.84	3922.82	1.18421	45	3.90329	153.853	5398.63	3911.34	1.09375	35	4.24818
Beck et al 2019	000000000982000376758161	164.32	5972.49	4464.85	2.21053	84	2.86444	179.88	6132.06	4597.97	1.77778	64	3.55039	179.316	6208.1	4644.33	1.66667	55	3.91347	183.71	6228.84	4617.2	1.37931	40	4.2227
Beck et al 2019	000000000982000376758170	157.145	6301.33	4452.66	2.4375	117	3.14508	182.729	6459.29	4717.47	1.86667	84	3.81238	185.536	6568.24	4785.46	1.66667	75	3.97488	185.904	6568.35	4790.76	1.53488	66	4.16221
Proctor 2023	7201	169.362	8821.97	5792.96	4.31148	263	2.63413	211.895	10133.4	7083.79	2.90164	177	3.52208	224.186	10419.6	7397.51	2.56667	154	3.83269	226.743	10777.9	7463.15	2.32727	128	4.13822
Proctor 2023	7203	90.986	10068.9	5982.21	7.8	624	2.36187	128.12	10614.6	7041.83	4.96154	387	3.4737	135.007	10750.8	7217.91	3.67105	279	4.10369	134.197	10780.5	7262.94	3.17333	238	4.33899
Proctor 2023	7204	67.4573	8550.25	4974.16	5.38462	420	2.82231	80.6725	8800.93	5559.64	4.39189	325	3.59088	90.5354	8907.1	5808.94	3.38356	247	4.16273	96.4106	9042.81	6029.1	3.02899	209	4.46225
Proctor 2023	7205	188.195	9902.45	6558.65	2.46809	116	4.50194	215.886	10808.2	7372.13	1.97826	91	5.48777	219.431	10896.1	7510.8	1.80435	83	5.69583	214.521	10990.3	7591.99	1.68889	76	5.92148
Proctor 2023	7206	74.6525	8511.29	4449.01	7	392	2.26968	122.896	9847.46	6182.74	3.83333	207	3.93902	127.266	9987.11	6306.34	3.33962	177	4.30554	130.341	10145.2	6436.15	3.05769	159	4.54235
Proctor 2023	7207	145.936	9624.15	6350.79	3.91525	231	2.66371	171.627	10008.6	7264.97	2.91071	163	3.5835	175.173	10147.9	7345.3	2.58929	145	3.77859	182.122	10493.7	7431.99	2.35185	127	3.97433
Proctor 2023	7208	85.8702	8227.03	4745.16	7.02532	555	2.30765	117.755	8995.75	5693	4.98684	379	3.24233	123.122	9110.87	5914.47	3.65789	278	3.85682	132.502	9301.45	6213.83	2.7973	207	4.29601
Proctor 2023	7210	150.757	10088.5	6669.8	2.28302	121	3.25267	168.085	10539.7	7529.6	1.88	94	3.94489	166.625	10613.9	7582.56	1.8	90	4.03058	163.503	11018.8	7621.68	1.80851	85	4.17119
Proctor 2023	7212	58.4148	8609	5059.3	12.4	992	1.94712	90.6879	9266.33	6217.65	6.37179	497	3.44347	90.769	9476.52	6407.8	4.46053	339	4.34334	93.6151	9634.33	6533.17	3.46667	260	4.90309
Proctor 2023	7213	67.7455	7943.42	4418.98	6.7875	543	1.93002	103.685	9010.46	5723.06	3.88	291	3.16254	114.517	9297.98	5995.92	3.04412	207	3.87387	117.989	9410.41	6122.03	2.43284	163	4.18403
Proctor 2023	7214	161.621	8167.27	5083.57	3.13793	182	3.17264	194.022	8819.29	5964.13	2.44643	137	4.01788	204.613	9123.75	6043.13	2.10714	118	4.28402	201.727	9130.3	6024.72	2	108	4.44048
Proctor 2023	7217	73.1268	8180.74	4758.05	3.30769	258	2.48062	99.5647	8588.44	5562.73	2.40278	173	3.48372	111.512	8874.87	5891.8	2.01493	135	4.00843	113.976	8973.23	5974.47	1.74603	110	4.31274
Proctor 2023	7220	142.662	8800.09	6079.82	3.83333	230	2.61614	170.173	9993.08	7267.71	2.64912	151	3.66389	179.82	10200.9	7432.93	2.38182	131	3.97892	185.829	10560.4	7511.29	2.11111	114	4.1528
Proctor 2023	7223	127.398	7852.11	5234.75	3.77586	219	2.86968	152.474	8753.25	6216.89	2.54386	145	3.68983	158.308	8942.66	6261.59	2.23636	123	4.0071	156.48	9087.68	6341.2	2.03846	106	4.22108
Proctor 2023	7224	160.14	9272.86	6440.75	2.44643	137	2.8971	178.781	10098.7	7307.57	1.94545	107	3.45558	184.87	10341.1	7497.38	1.72222	93	3.68326	189.377	10524.3	7449.15	1.58	79	3.84844
Proctor 2023	7225	116.044	7814.23	5482.93	3.96667	238	2.65127	144.74	9021.16	6816.75	2.6	156	3.57795	143.706	9076.37	6862.97	2.35714	132	3.99023	148.457	9410.66	6772.42	2.26415	120	4.16735
Proctor 2023	7226	80.3334	8629.93	5033.84	6.65432	539	2.18329	116.784	9563.98	6196.89	4.30263	327	3.25344	117.179	9711.61	6346.14	3.04054	225	4.07063	117.776	9806.1	6489.69	2.46575	180	4.49926
Proctor 2023	7227	123.95	9509.02	5906.89	3.77922	291	2.9833	145.286	9839.12	6499.33	2.98701	230	3.58499	151.6	10007.4	6659.3	2.43243	180	4.08516	155.921	10122.7	6670.13	2.11765	144	4.51083
Proctor 2023	7228	68.3603	7448.4	4041.24	6.5125	521	2.23884	93.4804	8629.11	5481.67	4.07895	310	3.43223	105.149	9074.18	5975.27	3.05405	226	4.04843	113.994	9454.31	6301.04	2.62319	181	4.4441
Proctor 2023	7229	131.85	8997.75	6244.87	4.32203	255	2.928	135.346	9394.12	6791.01	3.57895	204	3.50685	134.632	9481.59	6948.94	2.71429	152	3.98146	139.75	9747.33	7018.04	2.20755	117	4.42136
Proctor 2023	7230	152.521	9221.22	6197.09	3.36207	195	2.67808	190.404	10508.3	7456.24	2.42857	136	3.56746	188.875	10480.2	7605.72	2.10909	116	3.77125	190.838	10738.4	7651.2	1.76364	97	3.9473
Proctor 2023	7232	75.6494	8371.87	5086.31	3.43836	251	2.67693	91.4568	8778.7	5798.96	2.64706	180	3.54216	101.682	9042.75	6057.76	2.19672	134	4.21729	107.228	9187.24	6200.93	1.91228	109	4.59186
Proctor 2023	7233	187.47	8204.68	6914.74	3.04762	64	2.71493	200.841	8952.45	7640.09	2.38095	50	3.28591	207.113	9453.92	7682.85	2.15789	41	3.79539	195.511	9696.39	7696.18	2.16667	39	3.90255
Proctor 2023	7234	132.999	8787.16	5738.13	3.22807	184	2.90055	150.762	9495.37	6886.11	2.26316	129	3.73923	155.502	9576.63	6952.6	2.19643	123	3.84474	153.039	9543.99	6932.53	2.01887	107	4.02017
Proctor 2023	7236	77.365	8206.92	4232.13	10.4625	837	2.07654	126.52	9418.58	5932.67	5.325	426	3.58403	142.375	9882.32	6443.59	3.82051	298	4.37026	146.006	10028.1	6606.86	3.07895	234	4.83414
Proctor 2023	7237	88.1903	8710.59	5095.91	5.55696	439	2.60771	116.422	9566.51	6185.99	4.19178	306	3.62265	123.263	9752.52	6382.92	3.13889	226	4.33677	128.239	9959.98	6543.25	2.71831	193	4.69576
Proctor 2023	7238	54.888	7009.51	4073.31	7.2625	581	2.48604	72.4354	7588.99	4965.43	4.44304	351	3.52776	81.4998	7805.8	5264.79	3.54545	273	4.1669	85.9285	8018.67	5468.86	2.9726	217	4.58667
Proctor 2023	7239	140.26	8948.82	5873.18	2.30909	127	3.23156	154.437	9577.39	6568.84	1.83636	101	3.71342	160.899	9904.92	6675.09	1.69231	88	4.03205	162.507	9980.73	6715.1	1.61224	79	4.20281
Proctor 2023	7240	140.341	8874.09	6048.51	3	174	3.14656	159.788	9515.92	6948.98	2.34483	136	3.7991	162.269	9828.36	6936.13	2.16071	121	4.04537	164.086	10199.6	7021.42	2.09434	111	4.21615
Proctor 2023	7261	151.652	8306.98	5702.89	3.80435	175	2.93343	172.826	8960.96	6502.04	2.80435	129	3.74495	177.354	9199	6643.25	2.5	115	3.94355	171.102	9416.68	6634.01	2.27907	98	4.23696
Proctor 2023	7262	165.082	9400.12	6552.96	3.35088	191	2.70234	201.936	10334.7	7460.05	2.33333	133	3.52381	199.872	10818.1	7467.59	2.18519	118	3.76556	200.214	10960.1	7505.11	2.0625	99	4.05379
Proctor 2023	7263	85.6774	8484.66	4911.69	4.08571	286	2.99965	105.901	8761.83	5421.71	3.42857	216	3.9284	113.701	8935.22	5639.1	2.74603	173	4.45283	115.841	8938.68	5670.58	2.37097	147	4.8044
Proctor 2023	7264	133.144	6479.28	4864.1	6.18644	365	6.51977	134.234	6555.58	4887.21	5.89831	348	6.74518	134.389	6630.5	4952.82	5.44828	316	7.1589	135.819	6706.29	4981.47	4.77586	277	7.63991
Proctor 2023	7265	115.804	9535.49	5527.19	3.30769	258	2.9033	135.039	10115.6	6171.06	2.47368	188	3.61324	144.521	10463.7	6411.68	2.05333	154	4.00065	145.199	10460.6	6490.63	1.82353	124	4.36213
Proctor 2023	7266	81.901	8675.15	4728.08	6.18182	476	2.08438	121.471	9517.3	6075.31	3.75714	263	3.38619	130.879	9860.58	6361.04	2.81429	197	3.93721	133.354	9937.62	6429.46	2.28986	158	4.21019
Proctor 2023	7267	82.7933	8391.07	4936.07	6.8125	545	2.09278	121.625	9694.34	6424.34	3.94805	304	3.32202	135.481	10089.6	6675.6	3.09333	232	3.85872	133.382	10163.7	6787.17	2.7	189	4.22244
Proctor 2023	7268	161.578	8074.07	5195.74	3.73684	213	2.72466	183.31	8947.1	5962.5	2.57143	144	3.51652	184.654	9372.06	6024.04	2.24528	119	3.88455	190.831	9681.8	6116.42	2.02	101	4.06306
Proctor 2023	7269	76.2783	9153.94	5119.1	7.5	600	2.34644	102.677	9607.31	6131.05	4.53247	349	3.58713	112.966	9718.51	6295.18	3.45333	259	4.16392	117.863	9808.47	6413.54	2.86667	215	4.44379
Proctor 2023	7270	138.186	10458	6060.27	2.90789	221	3.14493	156.313	10868.4	6766.95	2.49315	182	3.69899	169.529	11206.2	7065.32	2.18571	153	4.01671	177.561	11330.4	7134.5	2.06154	134	4.29483
Proctor 2023	7271	169.805	7867.08	4978.76	3.48276	202	3.22423	194.631	8702.82	5600.37	2.87037	155	4.05285	193.988	8768.3	5651.31	2.62745	134	4.51554	193.744	8874.84	5708.79	2.24	112	4.83496
Proctor 2023	7273	91.3871	8289.96	4163.54	6.375	510	2.50724	132.16	9237.01	5631.11	3.75325	289	4.07231	139.843	9461	5930.97	3.25676	241	4.56392	139.89	9498.55	5955.61	2.93056	211	4.82201
Proctor 2023	7274	138.649	8436.82	5865.93	3.20339	189	2.91575	158.978	9252.5	6958.09	2.32203	137	3.56641	162.672	9703.08	7182.21	2.10714	118	3.88232	157.622	9916.36	7105.54	1.96226	104	4.13336
Proctor 2023	7275	68.2404	8256.8	4922.66	5.37975	425	2.83054	87.1793	9002.94	5812.2	3.87013	298	3.7713	96.0382	9311.96	6010.72	3.13514	232	4.41086	94.5567	9324.44	6016.85	2.69444	194	4.74238
Proctor 2023	7276	142.418	9541.32	5923.36	2.46154	128	2.61605	158.913	10134.7	6870.16	1.9	95	3.38456	158.604	10113.7	7041.15	1.74468	82	3.71644	143.977	9861.46	7071.3	1.63415	67	4.02429
Proctor 2023	7277	160.865	9023.31	6301.05	4.05	243	2.92813	182.386	10182.3	7203.33	2.98246	170	3.79744	189.075	10271.2	7495.24	2.6	143	4.15492	192.604	10928.5	7601.08	2.39216	122	4.40297
Proctor 2023	7278	107.283	9148.36	5662.12	7.20513	562	2.57976	142.836	10383.2	6990.01	4.97436	388	3.51401	143.853	10547.9	7089.32	4.03947	307	4.08249	149.045	10703.7	7213.67	3.31944	239	4.51345
Proctor 2023	7279	64.8485	8525.94	4582.43	10.7	856	1.85769	99.702	9596.13	6281.47	5.1375	411	3.2324	110.383	9870.89	6619.2	3.75325	289	3.95469	118.677	10225.2	6982	2.88	216	4.43137
Proctor 2023	7280	110.483	9438.59	6641.65	3.16327	155	2.90095	129.595	9829.11	7303.47	2.39583	115	3.53071	133.658	9895.52	7461.69	2.04167	98	3.75059	133.965	10354.6	7420.34	1.90698	82	4.026
Proctor 2023	7282	92.8435	8926.19	5127.07	5.35802	434	2.08309	126.488	9934.2	6325.59	3.33766	257	3.11698	145.567	10422	6672.83	2.73239	194	3.71365	153.451	10678.7	6955.06	2.1791	146	4.08684
Proctor 2023	7285	149.534	7776.49	5477.43	2.83333	170	2.9933	169.637	8726.91	6307.21	2.0339	120	3.8173	163.608	8848.06	6321.82	1.94737	111	4.01601	154.302	8767.17	6291.3	1.81481	98	4.23262
Proctor 2023	7286	89.1148	9371.15	5079.65	3.56962	282	2.3578	134.36	10840.1	6768.62	2.38571	167	3.67035	136.691	11037.9	7002.09	2.17188	139	4.14546	138.399	11192	7195.73	1.98361	121	4.42566
Proctor 2023	7287	120.167	8736.54	5369.59	6.11667	367	2.14615	169.782	9860.93	7324.1	3.17544	181	3.73777	171.589	10095.4	7418.46	3.03636	167	3.97914	168.756	10210.7	7383.24	2.79245	148	4.14455
Proctor 2023	7288	155.87	8426.69	5849.76	2.78333	167	3.3446	165.384	8692.52	6280.71	2.25	135	3.85072	172.259	8853	6488.95	2.12069	123	4.07865	168.503	9171.08	6547.94	1.89091	104	4.40126
Proctor 2023	7289	79.0259	8303.39	4770.07	6.01282	469	2.30921	108.196	9252.07	6142.38	3.72222	268	3.53789	117.485	9534.77	6432.09	3.07246	212	4.04186	116.728	9587.33	6437.99	2.63636	174	4.35288
Thompson et al 2019	16551	172.694	6682.74	4548.55	2	74	2.68282	194.476	6879.08	4788.59	1.72222	62	3.04186	194.62	6898.88	4793.74	1.66667	60	3.10899	200.499	6953.43	4795.33	1.2963	35	3.42942
Thompson et al 2019	16552	137.557	5520.14	3844.78	2.58333	93	2.72404	150.9	5646.71	4028.11	2.11111	76	3.12932	149.361	5622.39	4016.48	2	70	3.2577	152.793	5726.46	4096.05	1.46429	41	3.67589
Thompson et al 2019	16553	157.407	6122.11	4213.86	2.32432	86	3.29655	172.653	6237.13	4396.77	1.94595	72	3.66712	173.277	6241.77	4402.41	1.91892	71	3.68311	172.448	6221.45	4401.4	1.67568	62	3.78378
Thompson et al 2019	16554	166.649	6589.34	4547.07	2.7027	100	2.66544	188.624	6713.18	4894.11	1.97297	73	3.31554	188.646	6710.65	4868.47	1.89189	70	3.37267	186.928	6626.64	4794.46	1.57143	55	3.49698
Thompson et al 2019	16555	163.723	6184.27	4249.73	2	72	3.11555	173.521	6185.81	4404.1	1.77778	64	3.41107	174.525	6189.95	4408.22	1.72222	62	3.44267	171.511	6100.77	4354.75	1.58621	46	3.74751
Thompson et al 2019	16556	153.301	5608.56	3830.23	1.94286	68	2.8477	167.828	5747.62	4105.57	1.65714	58	3.21198	170.955	5723.91	4107.16	1.5	51	3.41078	180.085	5829.19	4154.65	1.17857	33	3.80903
Thompson et al 2019	16557	151.659	5868.13	4111.71	1.88889	68	3.1189	158.247	6061.1	4249.58	1.75	63	3.28125	160.573	6110.1	4272.41	1.69444	61	3.32245	162.994	6122.91	4269.1	1.5	48	3.48385
Thompson et al 2019	16558	161.456	6335.09	4538.43	2.05263	78	2.94503	175.272	6470.14	4673.26	1.73684	66	3.29591	174.726	6455.77	4662.42	1.71053	65	3.31696	173.017	6403.1	4652.41	1.45455	48	3.51288
Thompson et al 2019	16559	156.798	6415.26	4871.97	1.83333	66	3.24182	164.663	6486.03	5011.92	1.69444	61	3.47917	164.767	6497.17	5023.12	1.66667	60	3.49815	166.277	6498.76	5042.92	1.5	48	3.73273
Thompson et al 2019	16560	109.768	5517.37	3718.75	3.47222	125	2.77996	139.16	5679.82	4218.41	2.41667	87	3.73833	143.023	5686.38	4199.12	2.22222	80	3.92589	144.261	5686.09	4186.02	2.08333	75	3.98669
Thompson et al 2019	16561	152.937	5422.1	3845.07	2.23077	87	3.16165	161.264	5502.01	3916.39	2.05128	80	3.31467	161.956	5503.81	3910.47	1.87179	73	3.41556	161.178	5549.22	3898.36	1.61765	55	3.66785
Thompson et al 2019	16562	135.088	5780.09	3967.15	3	108	2.76907	167.502	6072.96	4352.37	2.19444	79	3.55872	167.502	6072.96	4352.37	2.19444	79	3.55872	169.345	6126.55	4367.21	1.81818	60	3.80109
Thompson et al 2019	16563	150.25	6282.51	4427.53	2.57143	90	2.76406	174.049	6415.4	4779.15	2.02857	71	3.31869	182.04	6451.15	4814.44	1.88571	66	3.41631	175.986	6325.14	4732.47	1.56667	47	3.78032
Thompson et al 2019	16564	149.177	5941.55	4090.58	3.11111	112	3.0187	165.211	6104.73	4299.8	2.55556	92	3.42928	166.31	6121.41	4303.41	2.52778	91	3.4387	173.317	6188.02	4325.26	2.17647	74	3.63775
Thompson et al 2019	16565	139.102	5634.79	3968.86	2.31429	81	3.24063	151.592	5706.77	4102.52	1.94286	68	3.55543	153.41	5689.72	4085.99	1.91176	65	3.64595	154.284	5711.56	4084.04	1.6875	54	3.80321
Thompson et al 2019	16566	157.178	5837.58	4036.11	1.88235	64	3.02275	166.629	5908.84	4159.13	1.64706	56	3.24837	168.684	5920.57	4167.36	1.58824	54	3.29028	166.543	5806.28	4089.74	1.34483	39	3.52653

## Sheet: Visit duration and visit number
Gas	Visit Duration	Number of Visits	all.3min.av	Mean, g/d	SD, g/d	CV, %	Duration, min.	Duration SD, min	r	Cb	CCC	RMSE, %
Carbon dioxide	≥1 min	5	9863.55	9514.22	1308.78	13.756	3.67362	0.794862	0.559339	0.866261	0.484534	11.5105
Carbon dioxide	≥1 min	10	9863.55	9446.93	1095.79	11.5994	3.59179	0.763289	0.690762	0.884851	0.611221	9.05034
Carbon dioxide	≥1 min	15	9863.55	9444.56	925.892	9.80344	3.77537	0.617523	0.836871	0.893733	0.747939	6.66522
Carbon dioxide	≥1 min	20	9863.55	9272.43	952.8	10.2756	3.67019	0.679619	0.858285	0.813665	0.693567	7.75194
Carbon dioxide	≥1 min	25	9863.55	9422.06	972.896	10.3257	3.67772	0.633839	0.83828	0.883983	0.741025	6.96347
Carbon dioxide	≥1 min	30	9863.55	9531.19	816.94	8.57123	3.67103	0.529865	0.865599	0.924039	0.799848	5.48676
Carbon dioxide	≥1 min	35	9863.55	9387.53	945.752	10.0746	3.65915	0.692524	0.887072	0.868578	0.770491	6.52034
Carbon dioxide	≥1 min	40	9863.55	9423.46	859.398	9.11977	3.61796	0.523584	0.864114	0.880024	0.760441	6.30872
Carbon dioxide	≥1 min	45	9863.55	9466.2	912.501	9.63957	3.68807	0.533782	0.924114	0.902828	0.843162	5.33753
Carbon dioxide	≥1 min	50	9863.55	9365.99	847.395	9.04758	3.36559	0.61771	0.871606	0.849962	0.740832	6.63009
Carbon dioxide	≥1 min	55	9863.55	9457.05	830.754	8.78449	3.68664	0.587272	0.91895	0.892627	0.82028	5.3344
Carbon dioxide	≥1 min	60	9863.55	9516.2	821.869	8.63653	3.64005	0.533702	0.91924	0.918248	0.84409	4.87241
Oxygen	≥1 min	5	6687.69	6147.79	994.393	16.1748	3.67362	0.794862	0.671915	0.73941	0.496821	13.5879
Oxygen	≥1 min	10	6687.69	6267.98	778.211	12.4157	3.59179	0.763289	0.772049	0.825934	0.637662	6.54379
Oxygen	≥1 min	15	6687.69	6373.81	714.765	11.2141	3.77537	0.617523	0.879145	0.890741	0.78309	6.89127
Oxygen	≥1 min	20	6687.69	6280.04	710.474	11.3132	3.67019	0.679619	0.820702	0.832943	0.683598	8.58102
Oxygen	≥1 min	25	6687.69	6348.43	737.184	11.6121	3.67772	0.633839	0.890183	0.87531	0.779187	7.12316
Oxygen	≥1 min	30	6687.69	6406.69	693.714	10.828	3.67103	0.529865	0.910433	0.909706	0.828227	5.97821
Oxygen	≥1 min	35	6687.69	6304.78	760.24	12.0581	3.65915	0.692524	0.896378	0.848685	0.760742	7.64695
Oxygen	≥1 min	40	6687.69	6374.98	709.301	11.1263	3.61796	0.523584	0.914827	0.891546	0.81561	6.32652
Oxygen	≥1 min	45	6687.69	6335.23	686.256	10.8324	3.68807	0.533782	0.930838	0.867148	0.807174	6.45256
Oxygen	≥1 min	50	6687.69	6317.61	724.74	11.4717	3.36559	0.61771	0.919387	0.857187	0.788087	6.99175
Oxygen	≥1 min	55	6687.69	6348.52	709.577	11.177	3.68664	0.587272	0.934683	0.875986	0.81877	6.32878
Oxygen	≥1 min	60	6687.69	6377.33	694.264	10.8864	3.64005	0.533702	0.949242	0.893041	0.847712	5.68347
Methane	≥1 min	5	149.028	138.236	45.9528	33.2423	3.67362	0.794862	0.730176	0.910766	0.66502	22.0967
Methane	≥1 min	10	149.028	137.801	38.7103	28.0914	3.59179	0.763289	0.817725	0.938936	0.767792	16.6302
Methane	≥1 min	15	149.028	139.181	37.179	26.7126	3.77537	0.617523	0.892795	0.953372	0.851165	12.9489
Methane	≥1 min	20	149.028	136.115	38.5234	28.302	3.67019	0.679619	0.892824	0.925126	0.825975	14.4688
Methane	≥1 min	25	149.028	139.936	37.1348	26.537	3.67772	0.633839	0.883618	0.95895	0.847345	13.0681
Methane	≥1 min	30	149.028	139.192	36.9357	26.5359	3.67103	0.529865	0.911235	0.953955	0.869277	12.092
Methane	≥1 min	35	149.028	135.375	36.1067	26.6715	3.65915	0.692524	0.912323	0.921333	0.894055	13.4356
Methane	≥1 min	40	149.028	138.596	37.1768	26.8238	3.61796	0.523584	0.918203	0.948879	0.871263	12.0711
Methane	≥1 min	45	149.028	138.412	36.2065	26.1586	3.68807	0.533782	0.929793	0.94902	0.882392	11.3852
Methane	≥1 min	50	149.028	135.336	34.2754	25.3261	3.36559	0.61771	0.940945	0.920507	0.866146	11.9993
Methane	≥1 min	55	149.028	140.469	36.1919	25.765	3.68664	0.587272	0.944584	0.964592	0.911138	9.81423
Methane	≥1 min	60	149.028	140.509	35.3363	25.1488	3.64005	0.533702	0.932901	0.966157	0.901329	10.2104
Carbon dioxide	≥2 min	5	9863.55	9798.59	1269.49	12.9558	4.23726	0.960928	0.54139	0.920179	0.498176	10.8527
Carbon dioxide	≥2 min	10	9863.55	9761.75	1187.63	12.1661	4.04648	0.668858	0.693157	0.939511	0.651229	8.66054
Carbon dioxide	≥2 min	15	9863.55	9595.81	1041.86	10.8575	4.20847	0.633355	0.870122	0.939885	0.817814	5.86152
Carbon dioxide	≥2 min	20	9863.55	9629.97	952.222	9.88812	4.14159	0.679057	0.828543	0.959712	0.795163	5.88016
Carbon dioxide	≥2 min	25	9863.55	9674.58	912.54	9.43235	4.15537	0.52268	0.923071	0.973957	0.899032	4.01175
Carbon dioxide	≥2 min	30	9863.55	9608.02	965.684	10.0508	4.11495	0.641414	0.860611	0.952366	0.819617	5.57826
Carbon dioxide	≥2 min	35	9863.55	9638.58	891.735	9.25173	4.14681	0.564111	0.907619	0.965401	0.876216	4.10437
Carbon dioxide	≥2 min	40	9863.55	9728	961.731	9.88622	4.12853	0.557824	0.935454	0.980239	0.916968	3.7228
Carbon dioxide	≥2 min	45	9863.55	9770.55	961.12	9.83692	4.15686	0.412262	0.913984	0.986221	0.90139	4.0434
Carbon dioxide	≥2 min	50	9863.55	9752.19	870.7	8.92825	4.14599	0.586052	0.91774	0.990974	0.909456	3.67891
Carbon dioxide	≥2 min	55	9863.55	9680.65	857.435	8.85721	4.11448	0.518073	0.920145	0.976843	0.898838	3.88672
Carbon dioxide	≥2 min	60	9863.55	9687.43	882.114	9.10575	4.20861	0.546847	0.937092	0.978238	0.916699	3.5748
Oxygen	≥2 min	5	6687.69	6552.26	842.375	12.8563	4.23726	0.960928	0.593276	0.939627	0.557458	10.4041
Oxygen	≥2 min	10	6687.69	6582.56	836.801	12.7124	4.04648	0.668858	0.823303	0.947681	0.780228	4.93358
Oxygen	≥2 min	15	6687.69	6427.37	722.319	11.2382	4.20847	0.633355	0.899507	0.919022	0.826667	6.09672
Oxygen	≥2 min	20	6687.69	6487.48	688.981	10.6202	4.14159	0.679057	0.857538	0.94973	0.81443	6.06054
Oxygen	≥2 min	25	6687.69	6496.23	653.57	10.0607	4.15537	0.52268	0.880166	0.95493	0.840497	5.45755
Oxygen	≥2 min	30	6687.69	6509.63	720.622	11.0701	4.11495	0.641414	0.918909	0.955169	0.877713	5.01715
Oxygen	≥2 min	35	6687.69	6519.56	674.184	10.3409	4.14681	0.564111	0.91776	0.963742	0.884485	4.69551
Oxygen	≥2 min	40	6687.69	6548.49	668.532	10.2089	4.12853	0.557824	0.959099	0.974307	0.934457	3.50291
Oxygen	≥2 min	45	6687.69	6592.32	702.185	10.6516	4.15686	0.412262	0.959605	0.982319	0.942638	3.34476
Oxygen	≥2 min	50	6687.69	6586.33	654.596	9.93871	4.14599	0.586052	0.9736	0.986021	0.95999	2.69203
Oxygen	≥2 min	55	6687.69	6553.59	651.142	9.93566	4.11448	0.518073	0.947013	0.976857	0.925097	3.69085
Oxygen	≥2 min	60	6687.69	6542.9	629.926	9.62763	4.20861	0.546847	0.961036	0.973372	0.935446	3.37615
Methane	≥2 min	5	149.028	149.769	43.7773	29.2299	4.23726	0.960928	0.700708	0.958698	0.671767	20.8084
Methane	≥2 min	10	149.028	144.49	44.6558	30.9057	4.04648	0.668858	0.807322	0.946826	0.764393	17.9169
Methane	≥2 min	15	149.028	142.204	39.1139	27.5054	4.20847	0.633355	0.81887	0.966508	0.791445	15.6148
Methane	≥2 min	20	149.028	142.324	36.3615	25.5483	4.14159	0.679057	0.905248	0.975694	0.883245	11.2115
Methane	≥2 min	25	149.028	142.398	37.7466	26.5078	4.15537	0.52268	0.914434	0.97231	0.889113	11.1517
Methane	≥2 min	30	149.028	143.381	37.2308	25.9663	4.11495	0.641414	0.919002	0.978672	0.899401	10.5146
Methane	≥2 min	35	149.028	143.16	33.8678	23.6572	4.14681	0.564111	0.906022	0.983802	0.891347	10.395
Methane	≥2 min	40	149.028	147.009	32.6553	22.2131	4.12853	0.557824	0.936758	0.998058	0.934938	7.84199
Methane	≥2 min	45	149.028	145.307	33.513	23.0636	4.15686	0.412262	0.944457	0.993302	0.938131	7.76542
Methane	≥2 min	50	149.028	146.528	33.3391	22.7528	4.14599	0.586052	0.943693	0.996898	0.940766	7.56486
Methane	≥2 min	55	149.028	146.849	33.4916	22.8069	4.11448	0.518073	0.95159	0.997507	0.949218	7.01825
Methane	≥2 min	60	149.028	145.656	35.2124	24.175	4.20861	0.546847	0.9618	0.99228	0.954375	6.83908
Carbon dioxide	≥3 min	5	9863.55	9740.28	1184.82	12.1641	4.52395	0.762902	0.623607	0.938054	0.584978	9.44352
Carbon dioxide	≥3 min	10	9863.55	9825.74	1108.86	11.2852	4.37008	0.731495	0.772912	0.962998	0.744312	7.07727
Carbon dioxide	≥3 min	15	9863.55	9775.83	943.996	9.65643	4.44956	0.720707	0.87235	0.988857	0.86263	4.72335
Carbon dioxide	≥3 min	20	9863.55	9967.82	984.169	9.87346	4.52731	0.816162	0.913627	0.981745	0.896948	4.19227
Carbon dioxide	≥3 min	25	9863.55	9938.59	1050.66	10.5715	4.44714	0.673512	0.90813	0.973281	0.883865	4.61827
Carbon dioxide	≥3 min	30	9863.55	9904.47	1003.89	10.1357	4.48903	0.694304	0.933767	0.984059	0.918882	3.75212
Carbon dioxide	≥3 min	35	9863.55	9827.69	897.069	9.12797	4.44262	0.514987	0.932991	0.997245	0.93042	3.26317
Carbon dioxide	≥3 min	40	9863.55	9887.41	849.722	8.59398	4.39834	0.556784	0.940722	0.999568	0.940315	2.93798
Carbon dioxide	≥3 min	45	9863.55	9883	868.368	8.78648	4.42269	0.502552	0.948585	0.999315	0.947935	2.77435
Carbon dioxide	≥3 min	50	9863.55	9883.1	878.384	8.88774	4.44061	0.632598	0.944945	0.998916	0.943922	2.89642
Carbon dioxide	≥3 min	55	9863.55	9899.62	942.837	9.52397	4.42456	0.55877	0.965233	0.993011	0.958487	2.58953
Carbon dioxide	≥3 min	60	9863.55	9946.99	936.731	9.41723	4.44632	0.548445	0.958166	0.990107	0.948686	2.87388
Oxygen	≥3 min	5	6687.69	6604.12	687.926	10.4166	4.52395	0.762902	0.778432	0.986759	0.768124	6.64119
Oxygen	≥3 min	10	6687.69	6604.7	664.552	10.0618	4.37008	0.731495	0.857577	0.989417	0.848501	3.57253
Oxygen	≥3 min	15	6687.69	6632.99	641.828	9.6763	4.44956	0.720707	0.913561	0.995699	0.909632	3.98663
Oxygen	≥3 min	20	6687.69	6726.95	666.069	9.9015	4.52731	0.816162	0.936257	0.995764	0.932291	3.51526
Oxygen	≥3 min	25	6687.69	6651.94	654.166	9.83421	4.44714	0.673512	0.937763	0.997126	0.935068	3.4092
Oxygen	≥3 min	30	6687.69	6677.33	693.415	10.3846	4.48903	0.694304	0.956889	0.993975	0.951124	3.05008
Oxygen	≥3 min	35	6687.69	6625.86	630.538	9.51632	4.44262	0.514987	0.941673	0.994962	0.936929	3.30234
Oxygen	≥3 min	40	6687.69	6667.64	643.113	9.64529	4.39834	0.556784	0.964414	0.998925	0.963377	2.53634
Oxygen	≥3 min	45	6687.69	6661.87	640.874	9.62003	4.42269	0.502552	0.959029	0.998696	0.957779	2.71887
Oxygen	≥3 min	50	6687.69	6684.77	605.701	9.06092	4.44061	0.632598	0.962313	0.999641	0.961968	2.50746
Oxygen	≥3 min	55	6687.69	6680.37	653.201	9.77792	4.42456	0.55877	0.979826	0.998726	0.978578	1.95516
Oxygen	≥3 min	60	6687.69	6688.38	641.958	9.59811	4.44632	0.548445	0.97339	0.999494	0.972898	2.1793
Methane	≥3 min	5	149.028	147.024	38.6402	26.2816	4.52395	0.762902	0.627563	0.98464	0.617923	20.8123
Methane	≥3 min	10	149.028	147.116	39.7145	26.9953	4.37008	0.731495	0.776716	0.980011	0.76119	16.7205
Methane	≥3 min	15	149.028	144.093	35.891	24.9082	4.44956	0.720707	0.89466	0.985298	0.881506	11.1666
Methane	≥3 min	20	149.028	146.642	34.5954	23.5918	4.52731	0.816162	0.903501	0.995858	0.899759	10.0299
Methane	≥3 min	25	149.028	149.113	32.3554	21.6986	4.44714	0.673512	0.916512	0.999941	0.916458	8.83694
Methane	≥3 min	30	149.028	146.351	33.9761	23.2155	4.48903	0.694304	0.93081	0.995991	0.927079	8.47716
Methane	≥3 min	35	149.028	145.854	31.9602	21.9124	4.44262	0.514987	0.921698	0.994855	0.916956	8.77899
Methane	≥3 min	40	149.028	147.915	35.4054	23.9364	4.39834	0.556784	0.95413	0.9963	0.9506	7.12146
Methane	≥3 min	45	149.028	146.951	31.5795	21.4898	4.42269	0.502552	0.951563	0.997274	0.948969	6.83245
Methane	≥3 min	50	149.028	147.756	31.2754	21.1669	4.44061	0.632598	0.961136	0.998209	0.959415	6.06093
Methane	≥3 min	55	149.028	148.553	32.9953	22.2111	4.42456	0.55877	0.978439	0.999852	0.978294	4.54892
Methane	≥3 min	60	149.028	149.445	31.8046	21.2819	4.44632	0.548445	0.96151	0.999532	0.961061	5.98281
